# Supplementary material for: Engineering and Characterization of 3-Aminotyrosine-Derived Red Fluorescent Variants of Circularly Permutated Green Fluorescent Protein
Source: Biosensors (Basel). 2024 Jan 20;14(1):54. doi: 10.3390/bios14010054 (PMC10813706; doi:10.3390/bios14010054)
Supplement: Supplementary file 1 [file biosensors-14-00054-s001.zip]

Archive with 1 entries (1 files):
- biosensors-2790208-supplementary.pdf
